# Supplementary material for: All-Day Freshwater Harvesting Using Solar Auto-Tracking Assisted Selective Solar Absorption and Radiative Cooling
Source: Materials (Basel). 2025 Jun 23;18(13):2967. doi: 10.3390/ma18132967 (PMC12251293; doi:10.3390/ma18132967)
Supplement: Supplementary file 1 [file materials-18-02967-s001.zip]

Archive with 1 entries (1 files):
- materials-3697528-supplementary.pdf
